# Supplementary material for: Mind your prevalence!
Source: J Cheminform. 2024 Apr 15;16:43. doi: 10.1186/s13321-024-00837-w (PMC11017531; doi:10.1186/s13321-024-00837-w)
Supplement: Supplementary file 2 — Additional file 2. A R file that contains a R script that may be used in RStudio. It must source the Additional file 4, that needs to be renamed "UtilityFunctions.R" upon saving, so it can execute properly. Upon execution, an interactive plot shows the relationship between performance metrics and prevalence at given values of sensitivity and specificity. The values of sensitivity and specificity may be modified with sliding bars. Check boxes allow the user to select what performance metrics to display. The controls appears upon clicking on the cog icon in the top left corner of the Plots window of RStudio. [file 13321_2024_837_MOESM2_ESM.r]

#########################
# Mind your prevalence! #
#########################

# Before running this script in RStudio, make sure the "UtilityFunctions.R" file
# is in the same directory.  

# Upon execution of this script an interactive plot shows in the Plots window of
# RStudio. The plot displays the relationship between five performance metrics
# and prevalence at given values of sensitivity and specificity. The performance
# metrics are Accuracy, Matthews' correlation coefficient, positive predictivity,
# negative predictivity and Cohen's Kappa coefficient. In the top left corner of
# the Plots window there is a cog. Clicking on it displays a window with controls
# that allows the user to interact with the plot. Check boxes allow the user to
# choose which performance metric to display. Sliders allow the user to vary the
# values of sensitivity and specificity.

## Initialisation, imports and sourcing
rm(list = ls())
source("UtilityFunctions.R")
require(manipulate)

## Interactive plot of performance metrics
manipulate(updatePlots(Sensitivity, Specificity, showAccuracy, showMcc, showPpv, showNpv, showKappa),
           Sensitivity = slider(0, 1, 0.71, step = 0.01),
           Specificity = slider(0, 1, 0.89, step = 0.01),
           showAccuracy = checkbox(TRUE, "Accuracy"),
           showMcc = checkbox(TRUE, "Matthews' correlation coefficient"),
           showPpv = checkbox(TRUE, "Positive predictivity"),
           showNpv = checkbox(TRUE, "Negative predictivity"),
           showKappa = checkbox(TRUE, "Cohen's Kappa coefficient"))
