# Supplementary material for: Mind your prevalence!
Source: J Cheminform. 2024 Apr 15;16:43. doi: 10.1186/s13321-024-00837-w (PMC11017531; doi:10.1186/s13321-024-00837-w)
Supplement: Supplementary file 3 — Additional file 3. A word document that describes in detail the derivation of the performance metrics accuracy, Matthews’ correlation coefficient, positive predictivity, negative predictivity and Cohen’s kappa coefficient as functions of sensitivity, specificity and prevalence as well as their balanced version. Each plot and their corresponding function show the relationship that exists between the performance metrics and the prevalence at given values of sensitivity and specificity. [file 13321_2024_837_MOESM3_ESM.r]

########################################################################
# Plot of the performance metrics as a function of prevalence at given #
#  sensitivity and specificity                                         #
########################################################################

# Import
require(ggplot2)

updatePlots <- function(sensitivity, specificity,
                        showAccuracy,
                        showMcc,
                        showPpv,
                        showNpv,
                        showKappa)
{
  data <- data.frame(x = double(),
                     y = double(),
                     metric = factor())
  
  x <- seq(from = 0, to = 1, by = 0.01)
  
  
  accuracyColour <- rgb(1, 0, 0, ifelse(showAccuracy, 1, 0))
  data <- rbind(data, data.frame(x = x,
                                 y = accuracy(sensitivity, specificity, x),
                                 metric = "Accuracy"))
  
  mccColour <- rgb(0, 1, 0, ifelse(showMcc, 1, 0))
  data <- rbind(data, data.frame(x = x,
                                 y = mcc(sensitivity, specificity, x),
                                 metric = "MCC"))
  
  
  ppvColour <- rgb(0, 0, 1, ifelse(showPpv, 1, 0))
  data <- rbind(data, data.frame(x = x,
                                 y = positivePredictivity(sensitivity, specificity, x),
                                 metric = "Positive predictivity"))
  
  
  npvColour <- rgb(1, 0, 1, ifelse(showNpv, 1, 0))
  data <- rbind(data, data.frame(x = x,
                                 y = negativePredictivity(sensitivity, specificity, x),
                                 metric = "Negative predictivity"))
  
  kappaColour <- rgb(1, 0.5, 0, ifelse(showKappa, 1, 0))
  data <- rbind(data, data.frame(x = x,
                                 y = kappa(sensitivity, specificity, x),
                                 metric = "Kappa"))
  
  data$metric <- factor(data$metric, levels = c("Accuracy",
                                                "MCC",
                                                "Positive predictivity",
                                                "Negative predictivity",
                                                "Kappa"))
  
  ggplot(data, aes(x, y, colour = metric)) +
    geom_line(size = 1) +
    labs(x = "Test Set Prevalence", y = "Metric value") +
    lims(x = c(0, 1), y = c(-1,1)) +
    theme_bw() +
    theme(
      axis.text.x = element_text(size = 16),
      axis.title.x = element_text(size = 18),
      axis.text.y = element_text(size = 16),
      axis.title.y = element_text(size = 18),
      legend.title=element_blank()) +
    scale_color_manual(values=c(accuracyColour, mccColour, ppvColour, npvColour, kappaColour))
  
}

#################################################################################
# Performance metrics as a function of sensitivity, specificity and prevalence. #
#################################################################################

# Accuracy function
accuracy <- function(sensitivity, specificity, prevalence)
{
  result <- sensitivity * prevalence + (1 - prevalence) * specificity
  
  return(result)
}

# Positive predictivity
positivePredictivity <- function(sensitivity, specificity, prevalence)
{
  numerator <- prevalence * sensitivity
  denominator <- prevalence * sensitivity + (1 - prevalence) * (1 - specificity)
  
  if (specificity == 1 & sensitivity == 0)
    denominator <- 1
  
  result <- numerator/denominator
  
  return(result)
}

# Negative predictivity
negativePredictivity <- function(sensitivity, specificity, prevalence)
{
  numerator <- (1 -prevalence) * specificity
  denominator <- (1 - prevalence) * specificity + prevalence * (1 - sensitivity)
  
  if (specificity == 0 & sensitivity == 1)
    denominator <- 1  
  
  result <- numerator/denominator
  
  return(result)
}

# Matthews' correlation coefficient
mcc <- function(sensitivity, specificity, prevalence)
{
  numerator <- sensitivity + specificity - 1
  denominatorFirstTerm <- sensitivity + (1 - specificity)*(1 - prevalence)/prevalence
  denominatorSecondTerm <- specificity + (1 -sensitivity)*prevalence/(1 - prevalence) 
  denominator <- sqrt(denominatorFirstTerm * denominatorSecondTerm)
  
  if (sensitivity == 0 & specificity == 1)
    denominator <- 1
  if (sensitivity == 1 & specificity == 0)
    denominator <- 1
  
  return(numerator /denominator)
}

# Cohen's kappa coefficient
kappa <- function(sensitivity, specificity, prevalence)
{
  numerator <- 2 * (sensitivity + specificity - 1)
  denominatorFirstTerm <- sensitivity + (1 - specificity)*(1 - prevalence)/prevalence
  denominatorSecondTerm <- specificity + (1 -sensitivity)*prevalence/(1 - prevalence)
  denominator <- denominatorFirstTerm + denominatorSecondTerm
  result <- numerator/denominator
  
  return(result)
}
